# Supplementary material for: Demeclocycline Reduces the Growth of Human Brain Tumor-Initiating Cells: Direct Activity and Through Monocytes
Source: Front Immunol. 2020 Feb 21;11:272. doi: 10.3389/fimmu.2020.00272 (PMC7047330; doi:10.3389/fimmu.2020.00272)
Supplement: Table S1 — Dysregulated genes after treatment BTICs with demeclocycline. [file Table_1.XLS]

## Sheet: Sheet1
Transcript ID	Gene Symbol	Fold-Change(BT012D vs. BT012C)	Fold-Change(BT012D vs. BT012C) (Description)	Fold-Change(BT025D vs.BT0 25C)	Fold-Change((BT025D vs.BT0 25C) (Description)	Fold-Change(BT048D vs. BT048C)	Fold-Change(BT048D vs. BT048C) (Description)
16799739	CHAC1	2.82999	12D up vs 12C	2.31688	25D up vs 25C	2.60132	48D up vs 48C
16705961	DDIT4	2.3752	12D up vs 12C	1.44216	25D up vs 25C	1.65727	48D up vs 48C
17013014	FLJ46906	1.9045	12D up vs 12C	1.58631	25D up vs 25C	1.62069	48D up vs 48C
17016612	LINC00533	1.58852	12D up vs 12C	1.37431	25D up vs 25C	1.5777	48D up vs 48C
16795248	RNA5SP388	1.57876	12D up vs 12C	1.59491	25D up vs 25C	2.19316	48D up vs 48C
16867648	ACER1	1.54171	12D up vs 12C	2.59729	25D up vs 25C	1.31606	48D up vs 48C
17089016	WDR38	1.51316	12D up vs 12C	1.73884	25D up vs 25C	1.34201	48D up vs 48C
16781448	OR4K5	1.50016	12D up vs 12C	1.80028	25D up vs 25C	1.34605	48D up vs 48C
16793348	OTTHUMG00000171308	1.47825	12D up vs 12C	1.44255	25D up vs 25C	1.5269	48D up vs 48C
16686201	SLC6A9	1.47775	12D up vs 12C	1.55213	25D up vs 25C	1.43235	48D up vs 48C
16844604	KRTAP4-12	1.47208	12D up vs 12C	1.70835	25D up vs 25C	1.42951	48D up vs 48C
16725101	RNU7-58P	1.45474	12D up vs 12C	1.38951	25D up vs 25C	1.50777	48D up vs 48C
16781877	YME1L1	1.44258	12D up vs 12C	1.68331	25D up vs 25C	1.44557	48D up vs 48C
16921760	LINC00308	1.4425	12D up vs 12C	1.55679	25D up vs 25C	1.41951	48D up vs 48C
16724783	OR8K3	1.43606	12D up vs 12C	1.7116	25D up vs 25C	1.37475	48D up vs 48C
16775144	RNA5SP30	1.42216	12D up vs 12C	1.80347	25D up vs 25C	1.52559	48D up vs 48C
16866280	RNA5SP473	1.42191	12D up vs 12C	2.14165	25D up vs 25C	1.4696	48D up vs 48C
16928399	OTTHUMG00000150865	1.4153	12D up vs 12C	2.10169	25D up vs 25C	1.31055	48D up vs 48C
17024184	OTTHUMG00000015665	1.37341	12D up vs 12C	1.41987	25D up vs 25C	1.3097	48D up vs 48C
17086561	CTSL1P8	1.36652	12D up vs 12C	2.46746	25D up vs 25C	1.41252	48D up vs 48C
16781423	OTTHUMG00000170546	1.36464	12D up vs 12C	2.0692	25D up vs 25C	1.41095	48D up vs 48C
16819202	MT3	1.36316	12D up vs 12C	3.62444	25D up vs 25C	1.35714	48D up vs 48C
16938315	ZNF385D-AS2	1.35741	12D up vs 12C	2.35251	25D up vs 25C	1.31191	48D up vs 48C
16761221	CLEC2A	1.35159	12D up vs 12C	1.61283	25D up vs 25C	1.34291	48D up vs 48C
17070767	MIR4661	1.35065	12D up vs 12C	2.11313	25D up vs 25C	1.46752	48D up vs 48C
16686280	OTTHUMG00000008492	1.34781	12D up vs 12C	2.40463	25D up vs 25C	1.37634	48D up vs 48C
16949839	MUC20	1.34282	12D up vs 12C	1.56894	25D up vs 25C	1.36302	48D up vs 48C
16919874	OCSTAMP	1.34044	12D up vs 12C	1.61778	25D up vs 25C	1.33328	48D up vs 48C
16692620	HIST2H2AA4	1.33924	12D up vs 12C	2.18944	25D up vs 25C	1.3033	48D up vs 48C
16861887	ECH1	1.33371	12D up vs 12C	1.9288	25D up vs 25C	1.85247	48D up vs 48C
17012163	RNU1-18P	1.32062	12D up vs 12C	1.42186	25D up vs 25C	1.35156	48D up vs 48C
17100697	ND6	1.31489	12D up vs 12C	8.22281	25D up vs 25C	1.4259	48D up vs 48C
16736716	OTTHUMG00000166054	1.30849	12D up vs 12C	1.72358	25D up vs 25C	1.31095	48D up vs 48C
16689944	OTTHUMG00000010911	1.30206	12D up vs 12C	1.38718	25D up vs 25C	1.53094	48D up vs 48C
16693303	HRNR	-1.3079	12D down vs 12C	1.45623	25D up vs 25C	1.54794	48D up vs 48C
16782056	TRAJ34	-1.31278	12D down vs 12C	2.68067	25D up vs 25C	1.50412	48D up vs 48C
16793711	OTTHUMG00000171114	-1.31519	12D down vs 12C	1.4311	25D up vs 25C	1.43883	48D up vs 48C
17022952	TRAPPC3L	-1.32179	12D down vs 12C	2.58359	25D up vs 25C	1.30067	48D up vs 48C
17015474	OTTHUMG00000014223	-1.32442	12D down vs 12C	1.51703	25D up vs 25C	1.41035	48D up vs 48C
16933418	OTTHUMG00000150956	-1.32738	12D down vs 12C	2.15648	25D up vs 25C	1.34486	48D up vs 48C
16988295	RNU7-34P	-1.33359	12D down vs 12C	2.28863	25D up vs 25C	1.30789	48D up vs 48C
16863401	OTTHUMG00000182493	-1.33566	12D down vs 12C	1.37638	25D up vs 25C	1.32042	48D up vs 48C
16788760	MIR539	-1.34367	12D down vs 12C	1.32214	25D up vs 25C	1.447	48D up vs 48C
17102407	RNA5SP501	-1.34833	12D down vs 12C	2.32041	25D up vs 25C	1.31037	48D up vs 48C
17054530	MIR4655	-1.37689	12D down vs 12C	2.85006	25D up vs 25C	1.56966	48D up vs 48C
16802038	OTTHUMG00000172472	-1.3781	12D down vs 12C	1.89598	25D up vs 25C	1.47587	48D up vs 48C
16818567	RNA5SP409	-1.38643	12D down vs 12C	2.13499	25D up vs 25C	1.36932	48D up vs 48C
16927819	IGLV3-12	-1.39048	12D down vs 12C	3.48146	25D up vs 25C	1.90937	48D up vs 48C
16741411	OTTHUMG00000167160	-1.39273	12D down vs 12C	1.85053	25D up vs 25C	1.3328	48D up vs 48C
17018871	KIF6	-1.39482	12D down vs 12C	1.94049	25D up vs 25C	1.47728	48D up vs 48C
16838101	SNORD1B	-1.3986	12D down vs 12C	2.09537	25D up vs 25C	1.43244	48D up vs 48C
16798469	OTTHUMG00000056666	-1.40954	12D down vs 12C	1.40654	25D up vs 25C	1.35426	48D up vs 48C
16812215	ADAMTS7	-1.47101	12D down vs 12C	1.89763	25D up vs 25C	1.44924	48D up vs 48C
17114768	MIR892A	-1.47784	12D down vs 12C	3.24677	25D up vs 25C	1.40485	48D up vs 48C
16738333	TRIM51HP	-1.51325	12D down vs 12C	1.98194	25D up vs 25C	1.57735	48D up vs 48C
16788610	SNORD113-7	-1.51347	12D down vs 12C	1.83215	25D up vs 25C	1.326	48D up vs 48C
17057200	RNA5SP230	-1.52183	12D down vs 12C	3.90775	25D up vs 25C	1.70369	48D up vs 48C
16842183	ZNF286B	-1.52859	12D down vs 12C	1.40475	25D up vs 25C	1.34842	48D up vs 48C
17025347	LPAL2	-1.54461	12D down vs 12C	1.99821	25D up vs 25C	1.74553	48D up vs 48C
16782086	TRAJ19	-1.54664	12D down vs 12C	2.68513	25D up vs 25C	1.46319	48D up vs 48C
16891890	SP140L	-1.57758	12D down vs 12C	1.97822	25D up vs 25C	1.51452	48D up vs 48C
16939942	ZNF502	-1.60029	12D down vs 12C	2.45925	25D up vs 25C	1.39559	48D up vs 48C
16873606	MIR320E	-1.60557	12D down vs 12C	2.94729	25D up vs 25C	1.54502	48D up vs 48C
16673032	RNA5SP61	-1.60855	12D down vs 12C	2.46549	25D up vs 25C	1.5667	48D up vs 48C
16788616	SNORD114-1	-1.62556	12D down vs 12C	2.99159	25D up vs 25C	1.64693	48D up vs 48C
16801028	RNA5SP395	-1.64516	12D down vs 12C	1.58998	25D up vs 25C	2.14452	48D up vs 48C
16721166	OR52K2	-1.73534	12D down vs 12C	1.35475	25D up vs 25C	1.46358	48D up vs 48C
17083639	LOC389705	-1.84825	12D down vs 12C	1.80334	25D up vs 25C	1.35623	48D up vs 48C
17105179	MIR1321	-1.9699	12D down vs 12C	1.95112	25D up vs 25C	1.64055	48D up vs 48C
16788669	SNORD114-17	-2.00859	12D down vs 12C	1.33573	25D up vs 25C	1.42469	48D up vs 48C
16698647	SRGAP2-AS1	-2.06681	12D down vs 12C	1.8141	25D up vs 25C	1.38234	48D up vs 48C
17060061	ASNS	2.41995	12D up vs 12C	-1.30293	25D down vs 25C	2.27307	48D up vs 48C
16979917	SLC7A11	1.89692	12D up vs 12C	-1.86248	25D down vs 25C	1.80859	48D up vs 48C
16798432	SNORD115-44	1.87421	12D up vs 12C	-2.62736	25D down vs 25C	1.36213	48D up vs 48C
16985748	LOC441081	1.86566	12D up vs 12C	-3.96504	25D down vs 25C	1.42299	48D up vs 48C
16819325	HERPUD1	1.78564	12D up vs 12C	-8.02885	25D down vs 25C	1.35314	48D up vs 48C
16969711	RRH	1.7754	12D up vs 12C	-2.15589	25D down vs 25C	1.36587	48D up vs 48C
16798422	SNORD115-39	1.76231	12D up vs 12C	-1.72835	25D down vs 25C	1.30787	48D up vs 48C
16682225	NBPF1	1.72993	12D up vs 12C	-3.77509	25D down vs 25C	2.06469	48D up vs 48C
17078719	OTTHUMG00000170117	1.70916	12D up vs 12C	-1.40738	25D down vs 25C	1.62027	48D up vs 48C
16984809	GPX8	1.66853	12D up vs 12C	-2.31681	25D down vs 25C	1.60621	48D up vs 48C
16666055	CTH	1.66196	12D up vs 12C	-2.02012	25D down vs 25C	2.03962	48D up vs 48C
17022736	TUBE1	1.63841	12D up vs 12C	-3.58994	25D down vs 25C	1.60353	48D up vs 48C
17091030	FCN2	1.62884	12D up vs 12C	-1.55314	25D down vs 25C	1.61051	48D up vs 48C
17047611	LOC100132832	1.62097	12D up vs 12C	-5.3028	25D down vs 25C	1.61158	48D up vs 48C
16837226	SNORA38B	1.60767	12D up vs 12C	-2.17456	25D down vs 25C	1.79327	48D up vs 48C
16722212	OTTHUMG00000165902	1.59349	12D up vs 12C	-1.46987	25D down vs 25C	1.66294	48D up vs 48C
17087103	OTTHUMG00000020273	1.58973	12D up vs 12C	-1.52603	25D down vs 25C	1.33882	48D up vs 48C
17086193	PSAT1	1.58109	12D up vs 12C	-4.95764	25D down vs 25C	1.98304	48D up vs 48C
16679805	OR2T2	1.5718	12D up vs 12C	-2.9176	25D down vs 25C	1.69272	48D up vs 48C
16670367	FCGR1A	1.57156	12D up vs 12C	-1.73803	25D down vs 25C	1.42976	48D up vs 48C
16780236	TGDS	1.57093	12D up vs 12C	-1.80014	25D down vs 25C	1.49802	48D up vs 48C
16860644	CEBPG	1.56883	12D up vs 12C	-1.54884	25D down vs 25C	1.30102	48D up vs 48C
17062945	LOC646329	1.56689	12D up vs 12C	-2.78553	25D down vs 25C	1.56157	48D up vs 48C
16960438	ANKUB1	1.55973	12D up vs 12C	-1.96001	25D down vs 25C	1.34027	48D up vs 48C
16871000	OTTHUMG00000175754	1.52166	12D up vs 12C	-2.48104	25D down vs 25C	1.37893	48D up vs 48C
16704055	HSD17B7P2	1.51333	12D up vs 12C	-4.0289	25D down vs 25C	1.49448	48D up vs 48C
16798258	SNORD115-1	1.483	12D up vs 12C	-1.30395	25D down vs 25C	1.39467	48D up vs 48C
16798333	SNORD115-1	1.483	12D up vs 12C	-1.30395	25D down vs 25C	1.39467	48D up vs 48C
17023795	LOC100507308	1.48232	12D up vs 12C	-1.30305	25D down vs 25C	1.34911	48D up vs 48C
16921472	IGHV1OR21-1	1.48011	12D up vs 12C	-2.52723	25D down vs 25C	1.60329	48D up vs 48C
16775066	SUGT1	1.47514	12D up vs 12C	-2.42672	25D down vs 25C	1.32933	48D up vs 48C
16825295	NPIPB6	1.46593	12D up vs 12C	-4.32037	25D down vs 25C	1.40576	48D up vs 48C
16864806	ZNF766	1.46108	12D up vs 12C	-2.04793	25D down vs 25C	1.63042	48D up vs 48C
17019831	MUT	1.45887	12D up vs 12C	-4.27843	25D down vs 25C	1.38843	48D up vs 48C
16825377	SULT1A2	1.45183	12D up vs 12C	-2.16209	25D down vs 25C	1.35787	48D up vs 48C
17101126	SLC25A6	1.43971	12D up vs 12C	-1.51335	25D down vs 25C	1.74417	48D up vs 48C
17115881	SLC25A6	1.43971	12D up vs 12C	-1.51335	25D down vs 25C	1.74417	48D up vs 48C
16899956	PLGLB1	1.42532	12D up vs 12C	-1.87681	25D down vs 25C	1.56452	48D up vs 48C
16942797	OTTHUMG00000158945	1.41814	12D up vs 12C	-1.41376	25D down vs 25C	1.30381	48D up vs 48C
16827764	AARS	1.41397	12D up vs 12C	-3.86781	25D down vs 25C	1.43592	48D up vs 48C
17115782	CLIC2	1.41188	12D up vs 12C	-2.75462	25D down vs 25C	1.35389	48D up vs 48C
17044800	GARS	1.4081	12D up vs 12C	-2.65789	25D down vs 25C	1.65469	48D up vs 48C
17083971	IFNA1	1.4066	12D up vs 12C	-3.27977	25D down vs 25C	1.32911	48D up vs 48C
17104768	OGT	1.4046	12D up vs 12C	-3.8739	25D down vs 25C	1.457	48D up vs 48C
16766281	SNORD59A	1.40446	12D up vs 12C	-7.30971	25D down vs 25C	1.3567	48D up vs 48C
16854143	ANKRD30BL	1.39612	12D up vs 12C	-2.3816	25D down vs 25C	1.80475	48D up vs 48C
16974412	BOD1L1	1.39547	12D up vs 12C	-1.36585	25D down vs 25C	1.47556	48D up vs 48C
16697580	ZBTB41	1.39113	12D up vs 12C	-2.92838	25D down vs 25C	1.35095	48D up vs 48C
16674953	TSEN15	1.39026	12D up vs 12C	-3.47269	25D down vs 25C	1.37159	48D up vs 48C
17117633	OTTHUMG00000171045	1.38936	12D up vs 12C	-1.95763	25D down vs 25C	1.73705	48D up vs 48C
16985759	OTTHUMG00000162476	1.38707	12D up vs 12C	-1.50645	25D down vs 25C	1.46061	48D up vs 48C
17048142	GTPBP10	1.38673	12D up vs 12C	-5.04683	25D down vs 25C	1.30927	48D up vs 48C
16983800	TARS	1.38621	12D up vs 12C	-4.78209	25D down vs 25C	1.34733	48D up vs 48C
17117619	LOC100507460	1.3842	12D up vs 12C	-6.16572	25D down vs 25C	1.72286	48D up vs 48C
16709537	TRUB1	1.38379	12D up vs 12C	-2.02128	25D down vs 25C	1.34478	48D up vs 48C
16853481	METTL4	1.38191	12D up vs 12C	-3.86753	25D down vs 25C	1.38314	48D up vs 48C
17060014	LOC100506136	1.38145	12D up vs 12C	-1.93034	25D down vs 25C	1.34012	48D up vs 48C
16786475	FCF1	1.37082	12D up vs 12C	-4.35396	25D down vs 25C	1.3479	48D up vs 48C
16669501	LINC00328	1.35758	12D up vs 12C	-7.17417	25D down vs 25C	2.15005	48D up vs 48C
17000256	KLHL3	1.35548	12D up vs 12C	-1.57959	25D down vs 25C	1.46467	48D up vs 48C
17118080	FLJ43681	1.34792	12D up vs 12C	-1.75903	25D down vs 25C	1.55301	48D up vs 48C
17117474	MGC2752	1.34792	12D up vs 12C	-1.75903	25D down vs 25C	1.55301	48D up vs 48C
16864934	ZNF525	1.34562	12D up vs 12C	-1.59255	25D down vs 25C	1.49308	48D up vs 48C
16993202	FAM153C	1.34203	12D up vs 12C	-1.55448	25D down vs 25C	1.64438	48D up vs 48C
17117888	ZEB2	1.34155	12D up vs 12C	-4.87171	25D down vs 25C	1.93442	48D up vs 48C
16704965	ASAH2B	1.32997	12D up vs 12C	-1.31114	25D down vs 25C	1.34136	48D up vs 48C
16858654	ZNF791	1.32932	12D up vs 12C	-2.57415	25D down vs 25C	1.79513	48D up vs 48C
16899476	SNAR-H	1.32297	12D up vs 12C	-2.93571	25D down vs 25C	1.33111	48D up vs 48C
16709317	MIR4295	1.32024	12D up vs 12C	-1.477	25D down vs 25C	1.76283	48D up vs 48C
16659371	PRAMEF1	1.31994	12D up vs 12C	-3.86227	25D down vs 25C	1.58549	48D up vs 48C
16743338	TAF1D	1.31331	12D up vs 12C	-2.24867	25D down vs 25C	1.43594	48D up vs 48C
17062502	POT1	1.30884	12D up vs 12C	-3.09463	25D down vs 25C	1.56427	48D up vs 48C
17048368	RBM48	1.30162	12D up vs 12C	-1.79729	25D down vs 25C	1.46751	48D up vs 48C
16731189	C11orf57	1.30152	12D up vs 12C	-2.11515	25D down vs 25C	1.32387	48D up vs 48C
16788602	SNORD113-5	-1.3139	12D down vs 12C	-1.38692	25D down vs 25C	1.57417	48D up vs 48C
17052619	IL23A	-1.32019	12D down vs 12C	-1.59111	25D down vs 25C	1.47287	48D up vs 48C
16788725	MIR329-1	-1.32077	12D down vs 12C	-1.47251	25D down vs 25C	1.42647	48D up vs 48C
16710120	MIR3941	-1.33055	12D down vs 12C	-2.23544	25D down vs 25C	2.81304	48D up vs 48C
16689253	OTTHUMG00000037985	-1.33881	12D down vs 12C	-1.93985	25D down vs 25C	1.40182	48D up vs 48C
16697660	MIR181B1	-1.33889	12D down vs 12C	-4.92985	25D down vs 25C	1.39963	48D up vs 48C
16763608	PCED1B-AS1	-1.35723	12D down vs 12C	-1.33198	25D down vs 25C	1.3429	48D up vs 48C
16743854	CASP4	-1.35992	12D down vs 12C	-1.7658	25D down vs 25C	1.46609	48D up vs 48C
16809596	RAB27A	-1.37334	12D down vs 12C	-1.33125	25D down vs 25C	1.4134	48D up vs 48C
17062041	OTTHUMG00000158448	-1.3872	12D down vs 12C	-1.80477	25D down vs 25C	1.4568	48D up vs 48C
16979845	KRT18P54	-1.39051	12D down vs 12C	-2.01367	25D down vs 25C	1.51628	48D up vs 48C
16949882	SDHAP2	-1.41202	12D down vs 12C	-2.39203	25D down vs 25C	1.53881	48D up vs 48C
17096956	MIR32	-1.50195	12D down vs 12C	-2.84318	25D down vs 25C	1.34785	48D up vs 48C
16976264	OTTHUMG00000161731	-1.51	12D down vs 12C	-1.62666	25D down vs 25C	1.33609	48D up vs 48C
16743342	TAF1D	-1.54862	12D down vs 12C	-5.52527	25D down vs 25C	1.36298	48D up vs 48C
16671037	LCE2D	-1.65455	12D down vs 12C	-2.31595	25D down vs 25C	1.37104	48D up vs 48C
16873160	ZFP112	-1.68603	12D down vs 12C	-1.49018	25D down vs 25C	1.44419	48D up vs 48C
16728986	MIR548AL	-1.8493	12D down vs 12C	-2.03111	25D down vs 25C	1.44822	48D up vs 48C
17040305	OR10C1	2.57967	12D up vs 12C	1.3314	25D up vs 25C	-2.05824	48D down vs 48C
16730701	RNA5SP348	2.13419	12D up vs 12C	1.59281	25D up vs 25C	-1.66528	48D down vs 48C
16984054	RNA5SP181	1.83078	12D up vs 12C	1.41542	25D up vs 25C	-1.37997	48D down vs 48C
16782032	TRAJ46	1.75855	12D up vs 12C	3.64404	25D up vs 25C	-1.30944	48D down vs 48C
16819229	MT1JP	1.66115	12D up vs 12C	2.35468	25D up vs 25C	-1.45822	48D down vs 48C
16886860	LOC643072	1.63836	12D up vs 12C	1.50994	25D up vs 25C	-1.31938	48D down vs 48C
16767115	RPSAP52	1.51567	12D up vs 12C	1.83546	25D up vs 25C	-1.51452	48D down vs 48C
16760514	SCARNA11	1.50082	12D up vs 12C	2.11028	25D up vs 25C	-1.55473	48D down vs 48C
16882945	FAHD2CP	1.49375	12D up vs 12C	1.59131	25D up vs 25C	-1.34791	48D down vs 48C
16687719	LOC100507652	1.45578	12D up vs 12C	1.96094	25D up vs 25C	-1.76746	48D down vs 48C
16812023	LOC645752	1.45408	12D up vs 12C	2.94298	25D up vs 25C	-1.33607	48D down vs 48C
16777448	SPATA13-AS1	1.45315	12D up vs 12C	1.74216	25D up vs 25C	-1.31491	48D down vs 48C
16681845	PRAMEF11	1.44756	12D up vs 12C	2.94158	25D up vs 25C	-1.32458	48D down vs 48C
17075448	TNFRSF10D	1.43386	12D up vs 12C	1.61215	25D up vs 25C	-1.32786	48D down vs 48C
16814356	FAM195A	1.42811	12D up vs 12C	2.05237	25D up vs 25C	-1.37796	48D down vs 48C
16990199	VTRNA1-1	1.3713	12D up vs 12C	1.33589	25D up vs 25C	-1.47417	48D down vs 48C
17025465	LOC729658	1.37063	12D up vs 12C	2.44387	25D up vs 25C	-1.53192	48D down vs 48C
16875414	LILRB2	1.36823	12D up vs 12C	1.63713	25D up vs 25C	-1.38746	48D down vs 48C
16845812	C1QL1	1.35081	12D up vs 12C	3.39927	25D up vs 25C	-1.42906	48D down vs 48C
16818305	ITGAD	1.34992	12D up vs 12C	2.0384	25D up vs 25C	-1.58417	48D down vs 48C
16789818	RNA5SP389	1.34909	12D up vs 12C	4.97682	25D up vs 25C	-1.50152	48D down vs 48C
16724815	ACSL6	1.34808	12D up vs 12C	1.6157	25D up vs 25C	-1.37606	48D down vs 48C
16743647	MMP7	1.34365	12D up vs 12C	1.91493	25D up vs 25C	-1.35819	48D down vs 48C
16738329	OR4A5	1.34257	12D up vs 12C	1.40434	25D up vs 25C	-1.32688	48D down vs 48C
16728518	FAM86C1	1.33921	12D up vs 12C	1.5434	25D up vs 25C	-1.38615	48D down vs 48C
16862643	ARHGEF1	1.33629	12D up vs 12C	2.99935	25D up vs 25C	-1.51454	48D down vs 48C
16782096	YME1L1	1.33287	12D up vs 12C	1.80816	25D up vs 25C	-1.34139	48D down vs 48C
17008461	TREML5P	1.33056	12D up vs 12C	2.61717	25D up vs 25C	-1.39089	48D down vs 48C
16741120	TBX10	1.32513	12D up vs 12C	1.59356	25D up vs 25C	-1.3072	48D down vs 48C
17086572	SPATA31E1	1.32489	12D up vs 12C	2.75606	25D up vs 25C	-1.30011	48D down vs 48C
16918908	SCAND1	1.32412	12D up vs 12C	1.33748	25D up vs 25C	-1.41717	48D down vs 48C
16721158	RRM1	1.31858	12D up vs 12C	6.69101	25D up vs 25C	-1.42848	48D down vs 48C
16833231	CCL13	1.31721	12D up vs 12C	1.39826	25D up vs 25C	-1.39144	48D down vs 48C
16863912	DHDH	1.31145	12D up vs 12C	4.68819	25D up vs 25C	-1.49466	48D down vs 48C
16952414	CSRNP1	1.31093	12D up vs 12C	2.38443	25D up vs 25C	-1.39196	48D down vs 48C
16973301	ZNF721	1.30779	12D up vs 12C	1.3159	25D up vs 25C	-1.36036	48D down vs 48C
16928337	TOP1P2	1.30684	12D up vs 12C	1.53428	25D up vs 25C	-1.46891	48D down vs 48C
16859851	KLHL26	1.30293	12D up vs 12C	2.18596	25D up vs 25C	-1.30885	48D down vs 48C
17109754	KLHL34	-1.30531	12D down vs 12C	3.35449	25D up vs 25C	-1.33363	48D down vs 48C
16695437	CD48	-1.3107	12D down vs 12C	2.50322	25D up vs 25C	-1.40065	48D down vs 48C
16923920	FTCD-AS1	-1.31098	12D down vs 12C	2.69522	25D up vs 25C	-1.5609	48D down vs 48C
16885135	INHBB	-1.31151	12D down vs 12C	2.23749	25D up vs 25C	-1.4757	48D down vs 48C
16766789	LOC283387	-1.31169	12D down vs 12C	1.7488	25D up vs 25C	-1.31146	48D down vs 48C
16772585	OTTHUMG00000168255	-1.32144	12D down vs 12C	2.41734	25D up vs 25C	-1.33934	48D down vs 48C
16927749	IGLV1-44	-1.32759	12D down vs 12C	2.03533	25D up vs 25C	-1.49429	48D down vs 48C
16921428	SOX18	-1.33069	12D down vs 12C	2.29667	25D up vs 25C	-1.32653	48D down vs 48C
16868000	CD209	-1.33622	12D down vs 12C	1.63718	25D up vs 25C	-1.91053	48D down vs 48C
17103742	MIR188	-1.33883	12D down vs 12C	2.14966	25D up vs 25C	-1.47308	48D down vs 48C
16838073	AANAT	-1.34086	12D down vs 12C	1.92784	25D up vs 25C	-1.3302	48D down vs 48C
17102994	RNU12-2P	-1.34502	12D down vs 12C	6.60576	25D up vs 25C	-1.34981	48D down vs 48C
17001005	PCDH1	-1.35055	12D down vs 12C	1.48243	25D up vs 25C	-1.37623	48D down vs 48C
16820999	LOC100506172	-1.35127	12D down vs 12C	1.99578	25D up vs 25C	-1.48859	48D down vs 48C
17097464	HDHD3	-1.35309	12D down vs 12C	1.56355	25D up vs 25C	-1.46994	48D down vs 48C
16789149	TNFAIP2	-1.35541	12D down vs 12C	1.53694	25D up vs 25C	-1.3961	48D down vs 48C
16885244	CNTNAP5	-1.36103	12D down vs 12C	1.38295	25D up vs 25C	-1.59592	48D down vs 48C
16807394	ANKRD63	-1.36373	12D down vs 12C	2.86184	25D up vs 25C	-1.33346	48D down vs 48C
17082238	CCDC166	-1.36918	12D down vs 12C	6.85611	25D up vs 25C	-1.35456	48D down vs 48C
16730021	MTNR1B	-1.36942	12D down vs 12C	2.20686	25D up vs 25C	-1.38523	48D down vs 48C
17118140	HP07349	-1.37329	12D down vs 12C	2.5004	25D up vs 25C	-1.35216	48D down vs 48C
16805287	MIR3175	-1.39538	12D down vs 12C	11.9339	25D up vs 25C	-1.54509	48D down vs 48C
17114723	SPANXD	-1.39706	12D down vs 12C	2.36426	25D up vs 25C	-1.45441	48D down vs 48C
17115154	TREX2	-1.39882	12D down vs 12C	3.5007	25D up vs 25C	-1.53626	48D down vs 48C
16724356	MIR3160-1	-1.41098	12D down vs 12C	1.68893	25D up vs 25C	-1.31105	48D down vs 48C
16923625	LRRC3	-1.41989	12D down vs 12C	1.72113	25D up vs 25C	-1.64378	48D down vs 48C
17087755	OR13D1	-1.42361	12D down vs 12C	1.58604	25D up vs 25C	-1.30776	48D down vs 48C
16818594	RNA5SP422	-1.42429	12D down vs 12C	2.21762	25D up vs 25C	-1.40716	48D down vs 48C
16782074	TRAJ25	-1.4325	12D down vs 12C	2.72584	25D up vs 25C	-1.34218	48D down vs 48C
17016366	HIST1H2AB	-1.44502	12D down vs 12C	1.89008	25D up vs 25C	-1.50474	48D down vs 48C
16706370	MIR606	-1.44811	12D down vs 12C	4.52101	25D up vs 25C	-1.8154	48D down vs 48C
17045069	RNA5SP229	-1.4707	12D down vs 12C	1.38292	25D up vs 25C	-1.7004	48D down vs 48C
16978221	ADH1A	-1.49662	12D down vs 12C	1.42318	25D up vs 25C	-1.43836	48D down vs 48C
16978896	COL25A1	-1.51634	12D down vs 12C	1.38468	25D up vs 25C	-1.33599	48D down vs 48C
16927581	RIMBP3B	-1.52051	12D down vs 12C	2.23552	25D up vs 25C	-1.38402	48D down vs 48C
17018652	MIR3925	-1.55158	12D down vs 12C	1.60095	25D up vs 25C	-1.30727	48D down vs 48C
16818584	RNA5SP417	-1.60726	12D down vs 12C	1.37874	25D up vs 25C	-1.88045	48D down vs 48C
16909739	OTTHUMG00000153145	-1.66276	12D down vs 12C	1.61301	25D up vs 25C	-2.20818	48D down vs 48C
16681881	OTTHUMG00000074727	-1.6898	12D down vs 12C	3.04892	25D up vs 25C	-1.42797	48D down vs 48C
17006403	MIR4640	-1.78197	12D down vs 12C	2.18512	25D up vs 25C	-1.35655	48D down vs 48C
16859132	CYP4F3	-1.85166	12D down vs 12C	1.69733	25D up vs 25C	-1.45835	48D down vs 48C
16858120	SNORD105B	1.91371	12D up vs 12C	-2.99043	25D down vs 25C	-1.30149	48D down vs 48C
17065860	LOC101060654	1.91197	12D up vs 12C	-4.26981	25D down vs 25C	-1.55584	48D down vs 48C
17026087	SNORD32B	1.91111	12D up vs 12C	-4.50016	25D down vs 25C	-1.40606	48D down vs 48C
17027281	SNORD32B	1.91111	12D up vs 12C	-4.50016	25D down vs 25C	-1.40606	48D down vs 48C
17030127	SNORD32B	1.91111	12D up vs 12C	-4.50016	25D down vs 25C	-1.40606	48D down vs 48C
17032817	SNORD32B	1.91111	12D up vs 12C	-4.50016	25D down vs 25C	-1.40606	48D down vs 48C
17035002	SNORD32B	1.91111	12D up vs 12C	-4.50016	25D down vs 25C	-1.40606	48D down vs 48C
17037609	SNORD32B	1.91111	12D up vs 12C	-4.50016	25D down vs 25C	-1.40606	48D down vs 48C
16909524	SNORD20	1.73804	12D up vs 12C	-1.36679	25D down vs 25C	-1.60393	48D down vs 48C
16802102	RNU5B-1	1.68174	12D up vs 12C	-2.54854	25D down vs 25C	-1.42566	48D down vs 48C
17006066	SNORD32B	1.66391	12D up vs 12C	-4.08083	25D down vs 25C	-1.3526	48D down vs 48C
16660734	MIR378F	1.63128	12D up vs 12C	-1.95288	25D down vs 25C	-1.342	48D down vs 48C
16869291	SNORD41	1.61145	12D up vs 12C	-3.47547	25D down vs 25C	-1.30138	48D down vs 48C
16720096	OTTHUMG00000165543	1.57484	12D up vs 12C	-2.67895	25D down vs 25C	-1.32731	48D down vs 48C
16720077	IFITM2	1.4754	12D up vs 12C	-1.41401	25D down vs 25C	-1.42767	48D down vs 48C
16875088	ZNF28	1.46618	12D up vs 12C	-1.97624	25D down vs 25C	-1.45012	48D down vs 48C
17001149	OTTHUMG00000163345	1.3941	12D up vs 12C	-1.35974	25D down vs 25C	-1.33026	48D down vs 48C
16947018	RNA5SP145	1.38975	12D up vs 12C	-2.60628	25D down vs 25C	-1.68307	48D down vs 48C
16798208	SNORD116-21	1.38373	12D up vs 12C	-1.4698	25D down vs 25C	-1.30612	48D down vs 48C
16914901	RNU7-6P	1.37763	12D up vs 12C	-1.69157	25D down vs 25C	-1.52241	48D down vs 48C
16798553	MIR4509-1	1.37492	12D up vs 12C	-4.70468	25D down vs 25C	-1.30483	48D down vs 48C
16805940	MIR4509-1	1.37492	12D up vs 12C	-4.70468	25D down vs 25C	-1.30483	48D down vs 48C
16806388	MIR4509-1	1.37492	12D up vs 12C	-4.70468	25D down vs 25C	-1.30483	48D down vs 48C
16774230	RNY3P9	1.37033	12D up vs 12C	-2.32638	25D down vs 25C	-1.49103	48D down vs 48C
16694064	GBA	1.33821	12D up vs 12C	-3.41927	25D down vs 25C	-1.4987	48D down vs 48C
16973247	FRG1	1.32454	12D up vs 12C	-1.96375	25D down vs 25C	-1.54666	48D down vs 48C
17063922	OR6W1P	1.31877	12D up vs 12C	-2.35161	25D down vs 25C	-1.66112	48D down vs 48C
17012959	OTTHUMG00000015667	1.31257	12D up vs 12C	-1.47656	25D down vs 25C	-1.33778	48D down vs 48C
16664003	SNORD46	1.3117	12D up vs 12C	-2.22962	25D down vs 25C	-1.72171	48D down vs 48C
17037884	MDC1-AS1	1.30457	12D up vs 12C	-2.30564	25D down vs 25C	-1.34657	48D down vs 48C
16934274	SYN3	-1.3003	12D down vs 12C	-1.85356	25D down vs 25C	-1.45599	48D down vs 48C
17060049	DLX5	-1.30672	12D down vs 12C	-6.23136	25D down vs 25C	-1.45481	48D down vs 48C
16927040	MRPL40	-1.31255	12D down vs 12C	-2.0338	25D down vs 25C	-1.453	48D down vs 48C
16917774	NKX2-2	-1.31271	12D down vs 12C	-1.96755	25D down vs 25C	-1.56839	48D down vs 48C
16954697	DUSP7	-1.32727	12D down vs 12C	-1.3668	25D down vs 25C	-1.48435	48D down vs 48C
16671623	EFNA4	-1.33335	12D down vs 12C	-1.42715	25D down vs 25C	-1.52689	48D down vs 48C
17104983	PBDC1	-1.34246	12D down vs 12C	-4.78207	25D down vs 25C	-1.37187	48D down vs 48C
16697909	TNNI1	-1.34547	12D down vs 12C	-1.67187	25D down vs 25C	-1.32584	48D down vs 48C
16699106	BATF3	-1.34927	12D down vs 12C	-1.63563	25D down vs 25C	-1.32953	48D down vs 48C
16907691	FZD5	-1.35282	12D down vs 12C	-1.57914	25D down vs 25C	-1.35064	48D down vs 48C
16797421	IGHD2-21	-1.37161	12D down vs 12C	-1.93887	25D down vs 25C	-1.72408	48D down vs 48C
16855015	ST8SIA5	-1.3728	12D down vs 12C	-1.43224	25D down vs 25C	-1.3595	48D down vs 48C
16849982	ALYREF	-1.37721	12D down vs 12C	-1.40401	25D down vs 25C	-1.32413	48D down vs 48C
17089525	LCN2	-1.3854	12D down vs 12C	-2.73611	25D down vs 25C	-1.32937	48D down vs 48C
17018274	BAK1	-1.40837	12D down vs 12C	-3.07018	25D down vs 25C	-1.43162	48D down vs 48C
16913198	ROMO1	-1.41078	12D down vs 12C	-1.42714	25D down vs 25C	-1.35008	48D down vs 48C
16847661	CSH2	-1.41653	12D down vs 12C	-2.64251	25D down vs 25C	-1.5407	48D down vs 48C
16863652	EHD2	-1.42391	12D down vs 12C	-1.81462	25D down vs 25C	-1.41063	48D down vs 48C
16789509	SIVA1	-1.42654	12D down vs 12C	-1.53372	25D down vs 25C	-1.3116	48D down vs 48C
16747072	NDUFA9	-1.43959	12D down vs 12C	-1.49005	25D down vs 25C	-1.31334	48D down vs 48C
16863041	BCL3	-1.49732	12D down vs 12C	-1.72853	25D down vs 25C	-1.33726	48D down vs 48C
16902933	LYPD1	-1.50248	12D down vs 12C	-2.15274	25D down vs 25C	-1.43791	48D down vs 48C
17057413	SNHG15	-1.5294	12D down vs 12C	-1.80585	25D down vs 25C	-1.55256	48D down vs 48C
16818359	TGFB1I1	-1.53953	12D down vs 12C	-1.91042	25D down vs 25C	-1.47162	48D down vs 48C
16979163	ARSJ	-1.54925	12D down vs 12C	-1.94242	25D down vs 25C	-1.70675	48D down vs 48C
17097636	LOC100505478	-1.61035	12D down vs 12C	-1.63766	25D down vs 25C	-1.33142	48D down vs 48C
16869684	EMR2	-1.61662	12D down vs 12C	-2.70756	25D down vs 25C	-1.95529	48D down vs 48C
16781893	YME1L1	-1.77106	12D down vs 12C	-1.66976	25D down vs 25C	-1.86131	48D down vs 48C
16810972	SNORD18B	-2.21879	12D down vs 12C	-1.44985	25D down vs 25C	-1.33206	48D down vs 48C
